# Supplementary material for: Silent Pauses and Speech Indices as Biomarkers for Primary Progressive Aphasia
Source: Medicina (Kaunas). 2022 Sep 27;58(10):1352. doi: 10.3390/medicina58101352 (PMC9611099; doi:10.3390/medicina58101352)
Supplement: Supplementary file 1 [file medicina-58-01352-s001.zip]

Archive with 1 entries (1 files):
- medicina-1862461-supplementary.pdf
